# Supplementary material for: Envelope Interactions in Multi-Channel Amplitude Modulation Frequency Discrimination by Cochlear Implant Users
Source: PLoS One. 2015 Oct 2;10(10):e0139546. doi: 10.1371/journal.pone.0139546 (PMC4592255; doi:10.1371/journal.pone.0139546)
Supplement: S1 Table — Each cell shows the number of times (out of 5) that the stimulus was correctly discriminated. Each row shows a test run. Each column shows the target AM frequency. Each tab shows data for individual subjects. (XLSX) [file pone.0139546.s001.xlsx]

## Sheet: S1
Global rove=1, Chanel rove=1, 2000ppse, 300 ms, 25 us/ph, 8, us gap, ref AM freq=100 Hz, ^ = ch that received target AM
	Target AM freq:	101	102	104	108	116	132	164	228	356				Target AM freq:	101	102	104	108	116	132	164	228	356
4^+10+16	R1	3	3	3	3	4	5	5	5	4	x/5		9^+10+11	R1	3	5	5	5	5	5	5	5	5	x/5
	R2	2	4	2	5	4	5	5	4	3	x/5			R2	4	5	5	5	5	5	5	5	5	x/5
	R3	3	4	3	3	4	4	4	4	5	x/5			R3	3	5	5	5	5	5	5	5	5	x/5
	R4	2	2	4	4	5	5	5	5	5	x/5			R4	4	5	5	4	5	5	5	5	5	x/5
	R5	2	4	3	3	5	4	5	5	4	x/5			R5	4	5	5	5	5	5	5	5	5	x/5
4+10^+16	R1	5	5	5	5	5	5	5	5	5	x/5		9+10^+11	R1	5	5	5	5	5	5	5	5	5	x/5
	R2	2	3	2	3	5	4	5	5	5	x/5			R2	4	4	5	5	5	5	5	5	5	x/5
	R3	4	4	5	5	5	5	5	5	5	x/5			R3	5	5	5	5	5	5	5	5	5	x/5
	R4	2	5	5	5	5	5	5	5	5	x/5			R4	5	5	5	5	5	5	5	5	5	x/5
	R5	1	5	4	5	5	5	5	5	5	x/5			R5	4	5	5	5	5	5	5	5	5	x/5
4+10+16^	R1	3	3	4	4	5	5	5	5	5	x/5		9+10+11^	R1	2	5	5	5	5	5	5	5	5	x/5
	R2	3	5	5	5	5	5	5	5	5	x/5			R2	5	5	5	5	5	5	5	5	5	x/5
	R3	4	5	4	4	5	5	5	5	5	x/5			R3	5	5	5	5	5	5	5	5	5	x/5
	R4	4	5	5	5	4	5	5	5	5	x/5			R4	5	5	5	5	5	5	5	5	5	x/5
	R5	4	5	5	5	4	5	5	4	5	x/5			R5	5	5	5	5	5	5	5	5	5	x/5

## Sheet: S2
Global rove=1, Chanel rove=1, 2000ppse, 300 ms, 25 us/ph, 8, us gap, ref AM freq=100 Hz, ^ = ch that received target AM
100	Target AM freq:	101	102	104	108	116	132	164	228	356			100	Target AM freq:	101	102	104	108	116	132	164	228	356
4^+10+16	R1	0	1	4	4	2	2	2	2	3	x/5		9^+10+11	R1	3	5	3	4	4	3	4	3	3	x/5
	R2	1	4	1	2	1	2	1	0	1	x/5			R2	4	4	4	2	3	2	5	5	5	x/5
	R3	1	3	1	0	1	2	2	2	1	x/5			R3	4	3	3	1	1	3	5	0	4	x/5
	R4	0	3	3	4	3	2	3	2	3	x/5			R4	2	3	4	5	4	5	5	4	5	x/5
	R5	2	2	2	2	2	2	3	3	3	x/5			R5	4	5	3	3	4	4	5	3	3	x/5
	R6	4	1	2	4	3	1	3	3	1	x/5			R6	3	4	3	3	4	5	5	5	4	x/5
4+10^+16	R1	1	4	4	4	3	4	5	5	5	x/5		9+10^+11	R1	4	3	5	3	4	2	3	5	3	x/5
	R2	4	5	3	4	4	5	5	5	5	x/5			R2	3		5	4	5	4	4	5	4	x/5
	R3	3	3	2	4	4	4	5	5	5	x/5			R3	0	3	3	1	5	3	4	3	3	x/5
	R4	4	2	4	3	4	5	4	4	5	x/5			R4	3	4	3	3	5	5	5	3	5	x/5
	R5	1	4	4	4	4	4	4	4	5	x/5			R5	2	5	3	3	4	3	4	4	4	x/5
	R6	1	3	3	5	5	5	5	5	3	x/5			R6	1	4	2	5	2	3	4	4	5	x/5
4+10+16^	R1	3	2	2	3	3	3	4	2	3	x/5		9+10+11^	R1	1	5	3	4	5	3	5	4	3	x/5
	R2	1	3	3	2	2	2	1	3	2	x/5			R2	3	3	5	4	4	4	5	5	5	x/5
	R3	3	3	1	3	3	4	4	3	3	x/5			R3	2	3	3	3	5	3	4	2	4	x/5
	R4	4	1	3	4	4	3	3	2	4	x/5			R4	2	5	4	4	4	5	4	4	4	x/5
	R5	3	3	2	2	3	4	4	5	4	x/5			R5	2	4	4	4	4	5	4	5	4	x/5
	R6	2	2	3	5	5	4	3	4	5	x/5			R6	5	5	3	4	5	3	5	5	5	x/5
4"+10^+16"		2	3	3	1	2	5	4	3	1
4"+10"+16^		1	3	0	2	3	3	2	3	2
Name		Date		Right A12 CIC4
Global rove=-1, Chanel rove=+1, 2000ppse, 300 ms, 25 us/ph, 8, us gap
9^+10"+11"		4	3	1	4	3	2	1	1	2
9"+10^+11"		2	3	0	4	4	3	3	4	2
9"+10"+11^		1	1	2	2	2	2	2	3	4

## Sheet: S3
Global rove=1, Chanel rove=1, 2000ppse, 300 ms, 25 us/ph, 8, us gap, ref AM freq=100 Hz, ^ = ch that received target AM
	Target AM freq:	101	102	104	108	116	132	164	228	356				Target AM freq:	101	102	104	108	116	132	164	228	356
4^+10+16	R1	0	1	3	2	1	3	0	0	0	x/5		9^+10+11	R1	3	5	5	4	5	4	3	4	5	x/5
	R2	1	1	2	2	2	3	1	2	2	x/5			R2	3	5	5	4	5	4	4	5	5	x/5
	R3	1	3	0	3	3	1	4	3	3	x/5			R3	5	5	5	5	3	3	4	3	4	x/5
	R4	2	2	0	0	2	2	3	3	1	x/5			R4	1	4	4	3	4	4	5	5	4	x/5
	R5	2	1	2	3	2	2	1	3	2	x/5			R5	2	3	5	5	5	4	4	5	3	x/5
	R6	2	0	3	1	2	2	2	2	1				R6	2	5	4	4	3	4	5	3	2
4+10^+16	R1	3	5	3	3	4	5	4	5	5	x/5		9+10^+11	R1	1	4	3	5	4	5	5	5	5	x/5
	R2	4	5	5	3	5	4	4	5	4	x/5			R2	5	5	5	3	5	5	4	5	5	x/5
	R3	3	1	3	3	1	2	2	5	4	x/5			R3	4	4	5	5	5	4	3	5	5	x/5
	R4	3	3	4	5	5	4	5	5	4	x/5			R4	3	5	4	4	5	4	3	5	5	x/5
	R5	4	4	5	4	5	4	5	4	5	x/5			R5	3	4	3	5	5	5	4	5	5	x/5
	R6	3	1	5	4	5	4	5	5	5				R6	3	5	3	4	4	5	3	4	2
4+10+16^	R1	2	4	3	5	5	5	3	5	3	x/5		9+10+11^	R1	4	5	5	4	5	5	5	4	5	x/5
	R2	2	4	3	1	5	5	5	4	4	x/5			R2	1	5	5	5	4	5	5	5	3	x/5
	R3	3	4	3	4	4	5	4	5	5	x/5			R3	3	5	5	4	4	5	5	5	5	x/5
	R4	1	2	3	4	4	2	4	5	4	x/5			R4	3	5	5	4	5	4	4	5	5	x/5
	R5	4	2	4	2	5	5	1	3	5	x/5			R5	3	5	4	2	3	4	5	5	4	x/5
	R6	2	4	2	3	3	4	3	5	5				R6	2	5	2	5	3	5	4	3	4
Name		Date		LEFT A11 CIC4
Global rove=-1, Chanel rove=+1, 2000ppse, 300 ms, 25 us/ph, 8, us gap
100		101	102	104	108	116	132	164	228	356
9^+10"+11"		2	1	1	1	1	1	1	1	1
		2	0	1	2	0	1	1	3	3
9"+10^+11"		2	3	1	0	2	2	0	1	0
		1	2	1	2	3	1	3	4	3
9"+10"+11^		3	1	2	2	1	2	1	0	0
		2	2	0	1	3	3	2	1	5
100		101	102	104	108	116	132	164	228	356
9^+10(117)+11(131)		2	1	1	0	0	0	2	3	3
		3	2	2	1	1	2	3	2	4

## Sheet: S4
Global rove=1, Chanel rove=1, 2000ppse, 300 ms, 25 us/ph, 8, us gap, ref AM freq=100 Hz, ^ = ch that received target AM
	Target AM freq:	101	102	104	108	116	132	164	228	356				Target AM freq:	101	102	104	108	116	132	164	228	356
4'+10+16	R1	3	1	2	1	3	2	4	3	2	x/5		9'+10+11	R1	0	4	3	4	2	1	4	5	4	x/5
	R2	0	1	1	1	2	1	3	1	2	x/5			R2	3	5	2	4	5	5	3	3	5	x/5
	R3	2	2	1	2	3	2	4	2	1	x/5			R3	3	5	3	3	5	5	4	4	5	x/5
	R4	2	3	2	1	3	0	0	4	2	x/5			R4	1	4	3	4	2	3	5	3	4	x/5
														R5	3	3	3	4	4	3	4	3	5	x/5
4+10'+16	R1	3	3	5	5	4	4	5	5	5	x/5		9+10'+11	R1	2	3	3	5	3	2	5	2	4	x/5
	R2	2	2	3	3	4	5	4	5	5	x/5			R2	4	4	3	4	4	4	3	5	4	x/5
	R3	2	5	4	4	5	4	5	4	4	x/5			R3	4	5	4	1	3	4	5	4	4	x/5
	R4	2	4	2	4	4	4	4	4	5	x/5			R4	2	3	3	4	3	4	3	4	3	x/5
														R5	0	5	4	1	5	2	3	2	4	x/5
4+10+16'	R1	3	3	4	4	4	5	5	5	4	x/5		9+10+11'	R1	2	2	4	4	5	5	4	5	5	x/5
	R2	2	5	5	2	4	5	4	5	5	x/5			R2	1	4	3	3	4	4	4	5	2	x/5
	R3	2	3	4	3	2	4	4	4	5	x/5			R3	0	3	5	3	4	5	5	4	5	x/5
	R4	2	5	3	2	5	4	5	4	5	x/5			R4	1	5	4	4	4	5	4	5	4	x/5
														R5	3	2	4	4	5	3	5	4	5	x/5

## Sheet: S5
Global rove=1, Chanel rove=1, 2000ppse, 300 ms, 25 us/ph, 8, us gap, ref AM freq=100 Hz, ^ = ch that received target AM
	Target AM freq:	101	102	104	108	116	132	164	228	356				Target AM freq:	101	102	104	108	116	132	164	228	356
4^+10+16	R1	1	3	1	1	0	3	3	2	4	x/5		9^+10+11	R1	3	5	4	4	4	5	4	3	3	x/5
	R2	3	2	1	3	1	4	2	3	1	x/5			R2	3	3	3	4	2	1	5	5	2	x/5
	R3	3	1	0	3	2	2	2	1	1	x/5			R3	4	4	5	4	3	4	4	4	4	x/5
	R4	2	2	0	3	3	2	2	5	0	x/5
4+10^+16	R1	1	1	5	2	3	3	3	5	3	x/5		9+10^+11	R1	3	2	4	4	5	5	3	3	3	x/5
	R2	3	3	3	4	4	3	4	3	5	x/5			R2	3	2	3	4	2	3	5	5	4	x/5
	R3	1	4	4	2	3	3	5	5	5	x/5			R3	2	3	4	3	4	4	5	5	5	x/5
4+10+16^	R1	3	2	2	1	2	4	3	2	2	x/5		9+10+11^	R1	3	3	2	3	1	1	3	2	4	x/5
	R2	1	4	3	3	4	3	5	5	5	x/5			R2	3	5	5	4	4	4	4	5	5	x/5
	R3	2	1	4	0	2	4	3	2	3	x/5			R3	3	4	5	5	5	3	5	5	5	x/5
